# Supplementary material for: Differential RNA-Seq Analysis Predicts Genes Related to Terpene Tailoring in Caryopteris × clandonensis
Source: Plants (Basel). 2023 Jun 13;12(12):2305. doi: 10.3390/plants12122305 (PMC10302138; doi:10.3390/plants12122305)
Supplement: Supplementary file 1 [file plants-12-02305-s001.zip]

Archive with 1 entries (1 files):
- Supplements_table.xlsx
