# Supplementary material for: Differential RNA-Seq Analysis Predicts Genes Related to Terpene Tailoring in Caryopteris × clandonensis
Source: Plants (Basel). 2023 Jun 13;12(12):2305. doi: 10.3390/plants12122305 (PMC10302138; doi:10.3390/plants12122305)
Supplement: Supplementary file 1 [file plants-12-02305-s001.zip › Supplements_table.xlsx]

## Sheet: Table S1
Table S1: BUSCO assessment and assembly statistics
after cleaning				before cleaning
BUSCO count	Description			BUSCO count	Description
2243	Complete BUSCOs (C)			2252	Complete BUSCOs (C)
2165	Complete and single-copy BUSCOs (S)			2161	Complete and single-copy BUSCOs (S)
78	Complete and duplicated BUSCOs (D)			91	Complete and duplicated BUSCOs (D)
15	Fragmented BUSCOs (F)			15	Fragmented BUSCOs (F)
68	Missing BUSCOs (M)			59	Missing BUSCOs (M)
2326	Total BUSCO groups searched			2326	Total BUSCO groups searched
Assembly Statistics:				Assembly Statistics:
53	Number of scaffolds			782	Number of scaffolds
88	Number of contigs			848	Number of contigs
298389927	Total length			344117456	Total length
9 MB	Scaffold N50			7 MB	Scaffold N50
7 MB	Contigs N50			6 MB	Contigs N50

## Sheet: Table S2
Table S2: Mapping statistics on the genomic reference of Pink Perfection
Category	Assigned	Unassigned: Multi Mapping	Unassigned: No Features	Unassigned: Ambiguity
Dark Knight*	22033095	7506694	2480416	858885
Dark Knight	22593255	2412638	3048290	422302
Grand Bleu	34846496	4077953	6359450	73119
Good as Gold	23118993	3477782	3576019	506732
Hint of Gold	19914836	2367183	3122056	396973
Sunny Blue	24125147	1942184	3476968	432887
Pink Perfection	20600204	1433682	2789074	311410
*This sample was mapped on Dark Knight reference

## Sheet: Table S3
Table S3: Motif sequences of identified recurring patterns
Motif	ID	Width	Color
1	VTESDJEKLPYLKAVIKETLRLYPPVP	27	red
2	RGKDYEFLPFGAGRRICPGKELA	23	turquoise
3	AGTDTTASTLTWALALLLNNP	21	light green
4	MVFAPYGDYWRKLRK	15	violet
5	YGPIFKLKLGSKPTVVISSPDLAKEVL	27	ocher
6	EPEEFRPERFL	11	green
7	GYTIPKGTRVLVNVWAIGRDP	21	blue
8	KPLPPGPPGLPJIGNLLQL	19	purple
9	IVRELFELLGAFNIADFFPWLRWVDLQGI	29	orange
10	ELALASLVHSFEWE	14	yellow
